# Supplementary material for: miRNA expression profiling of Epstein–Barr virus‐associated NKTL cell lines by Illumina deep sequencing
Source: FEBS Open Bio. 2016 Feb 27;6(4):251–63. doi: 10.1002/2211-5463.12027 (PMC4821355; doi:10.1002/2211-5463.12027)
Supplement: Supplementary file 4 — Table S1. Sequencing data (EBV miRNAs) reads obtained and relative ebv‐ miRNA expression in SNK6/SNT16 cDNA libraries. [file FEB4-6-251-s004.xlsx]

## Sheet: ebv reads
	Table S1
	Annotation	SNK6		SNT16
		valid ebv reads:	% of ebv reads	valid ebv reads:	% of ebv reads
		2327119		5674444
	ebv-miR-BART1-3p	2414	1.50173	11729	2.13621
	ebv-miR-BART1-5p	16867	10.4928	49005	8.9253
	ebv-miR-BART2-3p	245	0.152412	159	0.0289587
	ebv-miR-BART2-5p	1054	0.655685	4584	0.834886
	ebv-miR-BART3-3p	83	0.0516336	885	0.161185
	ebv-miR-BART3-5p	882	0.548685	4458	0.811938
	ebv-miR-BART4-3p	94	0.0584766	230	0.04189
	ebv-miR-BART4-5p	1607	0.999701	3909	0.711948
	ebv-miR-BART5-3p	38	0.0236395	114	0.0207629
	ebv-miR-BART5-5p	179	0.111354	1243	0.226388
	ebv-miR-BART6-3p	4611	2.86846	14468	2.63506
	ebv-miR-BART6-5p	530	0.329709	2970	0.540927
	ebv-miR-BART7-3p	1236	0.768905	5917	1.07767
	ebv-miR-BART7-5p	656	0.408092	815	0.148436
	ebv-miR-BART8-3p	6480	4.03115	18716	3.40875
	ebv-miR-BART8-5p	15893	9.8869	58645	10.681
	ebv-miR-BART9-3p	5461	3.39724	10255	1.86775
	ebv-miR-BART9-5p	1354	0.842312	5072	0.923766
	ebv-miR-BART10-3p	25581	15.9137	145029	26.4142
	ebv-miR-BART10-5p	17	0.0105756	64	0.0116563
	ebv-miR-BART11-3p	836	0.520069	2849	0.51889
	ebv-miR-BART11-5p	1210	0.752731	2906	0.529271
	ebv-miR-BART12	644	0.400627	600	0.109278
	ebv-miR-BART13-3p	2811	1.7487	5835	1.06273
	ebv-miR-BART13-5p	7380	4.59104	15539	2.83013
	ebv-miR-BART14-3p	2858	1.77794	5204	0.947807
	ebv-miR-BART14-5p	468	0.291139	484	0.0881511
	ebv-miR-BART15	26	0.0161744	83	0.0151168
	ebv-miR-BART16	4998	3.10921	21610	3.93584
	ebv-miR-BART17-3p	2141	1.3319	3839	0.699199
	ebv-miR-BART17-5p	11619	7.22808	6307	1.1487
	ebv-miR-BART18-3p	1530	0.9518	7282	1.32627
	ebv-miR-BART18-5p	605	0.376365	2485	0.452594
	ebv-miR-BART19-3p	16991	10.57	43273	7.88133
	ebv-miR-BART19-5p	323	0.200936	685	0.124759
	ebv-miR-BART20-3p	32	0.0199069	73	0.0132955
	ebv-miR-BART20-5p	4	0.00248837	53	0.00965291
	ebv-miR-BART21-3p	69	0.0429243	197	0.0358797
	ebv-miR-BART21-5p	104	0.0646975	464	0.0845085
	ebv-miR-BART22	20816	12.9495	91020	16.5775
	ebv-miR-BHRF1-1	1	0	0	0
	ebv-miR-BHRF1-2-5p	0	0	0	0
	ebv-miR-BHRF1-2-3p	0	0	1	0
	ebv-miR-BHRF1-3	0	0	1	0
