# Supplementary material for: miRNA expression profiling of Epstein–Barr virus‐associated NKTL cell lines by Illumina deep sequencing
Source: FEBS Open Bio. 2016 Feb 27;6(4):251–63. doi: 10.1002/2211-5463.12027 (PMC4821355; doi:10.1002/2211-5463.12027)
Supplement: Supplementary file 5 — Table S2. Sequencing data (host miRNAs) Reads obtained and relative hsa‐miRNA expression in NK/T and SNK6/SNT16 cDNA libraries. [file FEB4-6-251-s005.xlsx]

## Sheet: hsa reads
	Table S2
	Annotation	NK/T		SNK6		SNT16
		valid reads:	‰ of valid reads	valid reads:	‰ of valid reads	valid reads:	‰ of valid reads
		5393355		2327119		5674444
	hsa-let-7a-3p	510	0.0945608	293	0.125907	526	0.0926963
	hsa-let-7a-5p	27725	5.14059	12168	5.22878	12625	2.22489
	hsa-let-7a-5p, hsa-let-7a-3p					1	0.000176229
	hsa-let-7a-5p, hsa-let-7c-5p	1299	0.240852	1312	0.563787	309	0.0544547
	hsa-let-7a-5p, hsa-let-7f-5p	8	0.00148331			1	0.000176229
	hsa-let-7a-5p, hsa-let-7g-5p	3	0.00055624
	hsa-let-7a-5p, hsa-miR-150-5p	3	0.00055624
	hsa-let-7a-5p, hsa-miR-19a-3p					1	0.000176229
	hsa-let-7a-5p, hsa-miR-30c-5p	2	0.000370827
	hsa-let-7a-5p, hsa-miR-92a-3p					1	0.000176229
	hsa-let-7b-3p	14	0.00259579	2	0.000859432	1	0.000176229
	hsa-let-7b-5p	2213	0.41032	673	0.289199	214	0.0377129
	hsa-let-7b-5p, hsa-let-7f-5p	1	0.000185413
	hsa-let-7b-5p, hsa-let-7g-5p	1	0.000185413
	hsa-let-7c-3p	1	0.000185413
	hsa-let-7c-5p	116	0.0215079	19	0.0081646	90	0.0158606
	hsa-let-7d-3p	443	0.0821381	232	0.0996941	192	0.0338359
	hsa-let-7d-5p	2716	0.503583	4497	1.93243	3318	0.584727
	hsa-let-7d-5p, hsa-miR-21-5p					1	0.000176229
	hsa-let-7e-3p	2	0.000370827			1	0.000176229
	hsa-let-7e-5p	164	0.0304078	4	0.00171886	7	0.0012336
	hsa-let-7f-1-3p	12	0.00222496	7	0.00300801	18	0.00317212
	hsa-let-7f-2-3p	27	0.00500616	14	0.00601602	31	0.00546309
	hsa-let-7f-5p	57412	10.645	39363	16.9149	56967	10.0392
	hsa-let-7f-5p, hsa-let-7g-5p	11	0.00203955			1	0.000176229
	hsa-let-7f-5p, hsa-miR-146b-5p					2	0.000352457
	hsa-let-7f-5p, hsa-miR-150-5p	1	0.000185413
	hsa-let-7f-5p, hsa-miR-155-5p					3	0.000528686
	hsa-let-7f-5p, hsa-miR-21-5p					3	0.000528686
	hsa-let-7f-5p, hsa-miR-26a-5p	1	0.000185413
	hsa-let-7f-5p, hsa-miR-34a-5p					1	0.000176229
	hsa-let-7f-5p, hsa-miR-4284					1	0.000176229
	hsa-let-7f-5p, hsa-miR-532-5p					1	0.000176229
	hsa-let-7f-5p, hsa-miR-92a-3p					1	0.000176229
	hsa-let-7g-3p	11	0.00203955			5	0.000881144
	hsa-let-7g-5p	119180	22.0976	16491	7.08644	19252	3.39276
	hsa-let-7g-5p, hsa-miR-361-5p	1	0.000185413
	hsa-let-7g-5p, hsa-miR-454-3p	1	0.000185413
	hsa-let-7i-3p	79	0.0146477	29	0.0124618	48	0.00845898
	hsa-let-7i-5p	41008	7.60343	24490	10.5237	31423	5.53764
	hsa-let-7i-5p, hsa-miR-155-5p					2	0.000352457
	hsa-let-7i-5p, hsa-miR-30e-3p					1	0.000176229
	hsa-let-7i-5p, hsa-miR-342-3p	1	0.000185413
	hsa-miR-1	6	0.00111248	6	0.0025783	4	0.000704915
	hsa-miR-100-5p	213	0.039493	3	0.00128915	3	0.000528686
	hsa-miR-101-3p	20281	3.76037	1755	0.754151	3862	0.680595
	hsa-miR-101-3p, hsa-miR-27b-3p					1	0.000176229
	hsa-miR-101-5p	2	0.000370827
	hsa-miR-103a-2-5p	8	0.00148331	2	0.000859432	2	0.000352457
	hsa-miR-103a-3p	4850	0.899255	2631	1.13058	6700	1.18073
	hsa-miR-103a-3p, hsa-miR-107	209	0.0387514	176	0.07563	269	0.0474055
	hsa-miR-103a-3p, hsa-miR-146b-5p	1	0.000185413
	hsa-miR-103a-3p, hsa-miR-150-5p	3	0.00055624
	hsa-miR-106a-5p	21	0.00389368	1	0.000429716	6	0.00105737
	hsa-miR-106b-3p	373	0.0691592	416	0.178762	423	0.0745447
	hsa-miR-106b-5p	210	0.0389368	240	0.103132	345	0.0607989
	hsa-miR-107	34	0.00630405	34	0.0146103	125	0.0220286
	hsa-miR-10a-3p	7	0.00129789
	hsa-miR-10a-5p	1614	0.299257	75	0.0322287	302	0.0532211
	hsa-miR-10b-5p	5	0.000927067	1	0.000429716	1	0.000176229
	hsa-miR-1179	1	0.000185413			1	0.000176229
	hsa-miR-1180-3p	4	0.000741653	23	0.00988347	75	0.0132172
	hsa-miR-122-5p			1	0.000429716
	hsa-miR-1225-3p	2	0.000370827			2	0.000352457
	hsa-miR-1226-3p	9	0.00166872	3	0.00128915	14	0.0024672
	hsa-miR-1227-3p	5	0.000927067	1	0.000429716	2	0.000352457
	hsa-miR-1229-3p	1	0.000185413	1	0.000429716
	hsa-miR-1233-3p	1	0.000185413
	hsa-miR-1234-3p	2	0.000370827
	hsa-miR-1236-3p					1	0.000176229
	hsa-miR-1237-3p	1	0.000185413
	hsa-miR-124-5p	2	0.000370827
	hsa-miR-1243					1	0.000176229
	hsa-miR-1245b-3p			1	0.000429716	1	0.000176229
	hsa-miR-1246	245	0.0454263	824	0.354086	1528	0.269277
	hsa-miR-1248	436	0.0808402	37	0.0158995	116	0.0204425
	hsa-miR-1249	7	0.00129789	1	0.000429716
	hsa-miR-1252-5p					2	0.000352457
	hsa-miR-1254	2	0.000370827	25	0.0107429	6	0.00105737
	hsa-miR-1255a	11	0.00203955	4	0.00171886	2	0.000352457
	hsa-miR-1255b-5p					1	0.000176229
	hsa-miR-1257			2	0.000859432
	hsa-miR-125a-3p	5	0.000927067
	hsa-miR-125a-5p	4403	0.816375			4	0.000704915
	hsa-miR-125b-2-3p					1	0.000176229
	hsa-miR-125b-5p	62	0.0114956	3	0.00128915	28	0.0049344
	hsa-miR-126-3p	611	0.113288			37	0.00652046
	hsa-miR-126-5p	66	0.0122373			6	0.00105737
	hsa-miR-1260b	148	0.0274412	7	0.00300801	9	0.00158606
	hsa-miR-1268a, hsa-miR-1268b	12	0.00222496	14	0.00601602	11	0.00193852
	hsa-miR-127-3p	40	0.00741653
	hsa-miR-1270	1	0.000185413
	hsa-miR-1271-3p					1	0.000176229
	hsa-miR-1271-5p	44	0.00815819	1	0.000429716	15	0.00264343
	hsa-miR-1273a					1	0.000176229
	hsa-miR-1273c	5	0.000927067	1	0.000429716
	hsa-miR-1273f	2	0.000370827
	hsa-miR-1273g-3p					3	0.000528686
	hsa-miR-1273h-3p	48	0.00889984	3	0.00128915	32	0.00563932
	hsa-miR-1273h-5p	27	0.00500616	3	0.00128915	9	0.00158606
	hsa-miR-1275	136	0.0252162	3	0.00128915	1	0.000176229
	hsa-miR-1275, hsa-miR-6724-5p	2	0.000370827
	hsa-miR-1276	4	0.000741653	1	0.000429716	1	0.000176229
	hsa-miR-1277-3p	7	0.00129789			5	0.000881144
	hsa-miR-1277-5p	6	0.00111248	1	0.000429716	7	0.0012336
	hsa-miR-1278	34	0.00630405	5	0.00214858	33	0.00581555
	hsa-miR-128-1-5p	3	0.00055624	1	0.000429716	2	0.000352457
	hsa-miR-128-3p	4285	0.794496	1799	0.773059	1755	0.309281
	hsa-miR-1284	10	0.00185413	1	0.000429716
	hsa-miR-1285-3p	21	0.00389368	14	0.00601602	13	0.00229097
	hsa-miR-1285-5p	4	0.000741653			1	0.000176229
	hsa-miR-1287-5p	40	0.00741653			2	0.000352457
	hsa-miR-129-5p	1	0.000185413			1	0.000176229
	hsa-miR-1290			1	0.000429716
	hsa-miR-1291	67	0.0124227	66	0.0283612	637	0.112258
	hsa-miR-1292-5p	6	0.00111248	8	0.00343773	9	0.00158606
	hsa-miR-1293			1	0.000429716	1	0.000176229
	hsa-miR-1294	6	0.00111248	4	0.00171886	3	0.000528686
	hsa-miR-1295a	3	0.00055624
	hsa-miR-1296-5p	3	0.00055624	5	0.00214858	4	0.000704915
	hsa-miR-1297					1	0.000176229
	hsa-miR-1298-5p	3	0.00055624
	hsa-miR-1299	4	0.000741653
	hsa-miR-1301-3p	72	0.0133498	24	0.0103132	20	0.00352457
	hsa-miR-1303	2	0.000370827
	hsa-miR-1304-3p			7	0.00300801
	hsa-miR-1304-5p	2	0.000370827	1	0.000429716	5	0.000881144
	hsa-miR-1305					3	0.000528686
	hsa-miR-1306-3p	2	0.000370827	2	0.000859432
	hsa-miR-1306-5p	7	0.00129789	3	0.00128915	2	0.000352457
	hsa-miR-1307-3p	887	0.164462	260	0.111726	647	0.11402
	hsa-miR-1307-5p	80	0.0148331	11	0.00472687	130	0.0229097
	hsa-miR-1307-5p, hsa-miR-1307-3p					1	0.000176229
	hsa-miR-130a-3p	8	0.00148331
	hsa-miR-130b-3p	9	0.00166872	31	0.0133212	39	0.00687292
	hsa-miR-130b-5p	454	0.0841777	591	0.253962	328	0.057803
	hsa-miR-132-3p	142	0.0263287	20	0.00859432	35	0.00616801
	hsa-miR-132-5p	34	0.00630405	4	0.00171886	19	0.00334835
	hsa-miR-132-5p, hsa-miR-132-3p			1	0.000429716
	hsa-miR-133a-3p					1	0.000176229
	hsa-miR-134-5p	4	0.000741653
	hsa-miR-1343-3p	1	0.000185413
	hsa-miR-135b-5p	45	0.0083436	1	0.000429716	63	0.0111024
	hsa-miR-136-3p	3	0.00055624
	hsa-miR-138-5p	2	0.000370827			1	0.000176229
	hsa-miR-139-3p			3	0.00128915	2	0.000352457
	hsa-miR-139-5p	14	0.00259579	4	0.00171886	3	0.000528686
	hsa-miR-140-3p	5887	1.09153	453	0.194661	526	0.0926963
	hsa-miR-140-3p, hsa-miR-146b-5p	1	0.000185413
	hsa-miR-140-5p	1243	0.230469	167	0.0717626	329	0.0579792
	hsa-miR-140-5p, hsa-miR-140-3p					2	0.000352457
	hsa-miR-141-3p	12	0.00222496			1	0.000176229
	hsa-miR-142-3p	7573	1.40414	1975	0.848689	5067	0.892951
	hsa-miR-142-5p	4210	0.78059	584	0.250954	3273	0.576797
	hsa-miR-142-5p, hsa-miR-142-3p			1	0.000429716
	hsa-miR-142-5p, hsa-miR-155-5p					1	0.000176229
	hsa-miR-143-3p	100	0.0185413			43	0.00757783
	hsa-miR-143-5p	1	0.000185413
	hsa-miR-144-3p	4	0.000741653			1	0.000176229
	hsa-miR-144-5p	1	0.000185413			1	0.000176229
	hsa-miR-145-5p	7	0.00129789			1	0.000176229
	hsa-miR-1468-5p	17	0.00315203	12	0.00515659	15	0.00264343
	hsa-miR-146a-3p	3	0.00055624	3	0.00128915	11	0.00193852
	hsa-miR-146a-5p	1876	0.347835	97	0.0416824	590	0.103975
	hsa-miR-146a-5p, hsa-miR-150-5p	1	0.000185413
	hsa-miR-146b-3p	187	0.0346723	151	0.0648871	259	0.0456432
	hsa-miR-146b-5p	66958	12.4149	39091	16.798	127326	22.4385
	hsa-miR-147b	6	0.00111248	1	0.000429716
	hsa-miR-148a-3p	11945	2.21476	34	0.0146103	56	0.00986881
	hsa-miR-148a-5p	37	0.00686029
	hsa-miR-148b-3p	3315	0.614645	623	0.267713	2358	0.415547
	hsa-miR-148b-5p	46	0.00852901	15	0.00644574	38	0.00669669
	hsa-miR-149-5p	1	0.000185413	6	0.0025783	10	0.00176229
	hsa-miR-150-3p	154	0.0285537
	hsa-miR-150-5p	42286	7.84039	3	0.00128915	46	0.00810652
	hsa-miR-150-5p, hsa-miR-1246	1	0.000185413
	hsa-miR-150-5p, hsa-miR-1275	1	0.000185413
	hsa-miR-150-5p, hsa-miR-361-5p	1	0.000185413
	hsa-miR-151a-3p	973	0.180407			3	0.000528686
	hsa-miR-151a-5p, hsa-miR-151b	26	0.00482075
	hsa-miR-151b	8	0.00148331
	hsa-miR-152-3p	535	0.0991961	87	0.0373853	71	0.0125122
	hsa-miR-152-5p	1	0.000185413	2	0.000859432	1	0.000176229
	hsa-miR-153-3p			1	0.000429716	1	0.000176229
	hsa-miR-153-5p	1	0.000185413
	hsa-miR-1537-3p	1	0.000185413			1	0.000176229
	hsa-miR-155-3p			13	0.00558631	13	0.00229097
	hsa-miR-155-5p	4133	0.766313	180381	77.5126	161761	28.5069
	hsa-miR-155-5p, hsa-miR-1246					1	0.000176229
	hsa-miR-155-5p, hsa-miR-4284					11	0.00193852
	hsa-miR-155-5p, hsa-miR-484					1	0.000176229
	hsa-miR-155-5p, hsa-miR-625-3p					1	0.000176229
	hsa-miR-155-5p, hsa-miR-625-5p					1	0.000176229
	hsa-miR-15a-3p					1	0.000176229
	hsa-miR-15a-5p	103	0.0190976	14	0.00601602	54	0.00951635
	hsa-miR-15b-3p	62	0.0114956	105	0.0451202	148	0.0260819
	hsa-miR-15b-5p	205	0.0380097	91	0.0391041	159	0.0280204
	hsa-miR-16-1-3p	8	0.00148331	2	0.000859432	6	0.00105737
	hsa-miR-16-2-3p	311	0.0576636	574	0.246657	288	0.0507539
	hsa-miR-16-5p	1608	0.298145	681	0.292637	1071	0.188741
	hsa-miR-16-5p, hsa-miR-155-5p					1	0.000176229
	hsa-miR-16-5p, hsa-miR-98-5p	1	0.000185413
	hsa-miR-17-3p	30	0.0055624	180	0.0773489	99	0.0174466
	hsa-miR-17-5p	947	0.175586	4228	1.81684	3027	0.533444
	hsa-miR-17-5p, hsa-miR-106a-5p	2	0.000370827	7	0.00300801	4	0.000704915
	hsa-miR-17-5p, hsa-miR-92a-3p					1	0.000176229
	hsa-miR-181a-2-3p	161	0.0298515	2	0.000859432
	hsa-miR-181a-3p	139	0.0257725	492	0.21142	235	0.0414137
	hsa-miR-181a-5p	7183	1.33182	8624	3.70587	5868	1.03411
	hsa-miR-181a-5p, hsa-miR-142-3p					1	0.000176229
	hsa-miR-181a-5p, hsa-miR-146b-5p	1	0.000185413
	hsa-miR-181a-5p, hsa-miR-155-5p					1	0.000176229
	hsa-miR-181b-3p	1	0.000185413	4	0.00171886	9	0.00158606
	hsa-miR-181b-5p	1158	0.214709	2224	0.955688	1252	0.220638
	hsa-miR-181c-3p	18	0.00333744	14	0.00601602	12	0.00211474
	hsa-miR-181c-5p	95	0.0176143	12	0.00515659	11	0.00193852
	hsa-miR-181d-5p	110	0.0203955	65	0.0279315	46	0.00810652
	hsa-miR-182-5p	17	0.00315203			574	0.101155
	hsa-miR-183-3p					1	0.000176229
	hsa-miR-183-5p	10	0.00185413			561	0.0988643
	hsa-miR-184			1	0.000429716	7	0.0012336
	hsa-miR-185-3p	30	0.0055624	4	0.00171886	7	0.0012336
	hsa-miR-185-5p	908	0.168355	258	0.110867	562	0.0990405
	hsa-miR-186-5p	6670	1.23671	661	0.284042	978	0.172352
	hsa-miR-188-5p	6	0.00111248	1	0.000429716	3	0.000528686
	hsa-miR-18a-3p	9	0.00166872	126	0.0541442	37	0.00652046
	hsa-miR-18a-5p	36	0.00667488	504	0.216577	167	0.0294302
	hsa-miR-18a-5p, hsa-miR-18b-5p	1	0.000185413
	hsa-miR-18b-5p					1	0.000176229
	hsa-miR-1908-5p	1	0.000185413	22	0.00945375	3	0.000528686
	hsa-miR-190a-5p			1	0.000429716	1	0.000176229
	hsa-miR-190b	11	0.00203955	1	0.000429716	5	0.000881144
	hsa-miR-191-3p	5	0.000927067	6	0.0025783	10	0.00176229
	hsa-miR-191-5p	10781	1.99894	3370	1.44814	10885	1.91825
	hsa-miR-191-5p, hsa-miR-454-3p					1	0.000176229
	hsa-miR-1914-5p	1	0.000185413
	hsa-miR-192-5p	2143	0.397341	531	0.228179	164	0.0289015
	hsa-miR-192-5p, hsa-miR-215-5p	2	0.000370827
	hsa-miR-193a-5p	15	0.0027812
	hsa-miR-193b-3p					39	0.00687292
	hsa-miR-193b-5p					1	0.000176229
	hsa-miR-194-3p	3	0.00055624	1	0.000429716
	hsa-miR-194-5p	379	0.0702717	79	0.0339476	45	0.00793029
	hsa-miR-195-3p	8	0.00148331	1	0.000429716	4	0.000704915
	hsa-miR-195-5p	3	0.00055624	1	0.000429716	4	0.000704915
	hsa-miR-196a-3p					17	0.00299589
	hsa-miR-196a-5p	2	0.000370827	63	0.0270721	423	0.0745447
	hsa-miR-196b-3p	1	0.000185413
	hsa-miR-196b-5p	59	0.0109394	20	0.00859432
	hsa-miR-197-3p	334	0.0619281	54	0.0232047	16	0.00281966
	hsa-miR-1973					6	0.00105737
	hsa-miR-1973, hsa-miR-4485	1	0.000185413	1	0.000429716	9	0.00158606
	hsa-miR-1976	16	0.00296661	3	0.00128915	6	0.00105737
	hsa-miR-199a-3p, hsa-miR-199b-3p	101	0.0187267
	hsa-miR-199a-5p	77	0.0142768			1	0.000176229
	hsa-miR-199b-5p	88	0.0163164
	hsa-miR-19a-3p	76	0.0140914	394	0.169308	186	0.0327785
	hsa-miR-19b-3p	433	0.080284	1054	0.452921	751	0.132348
	hsa-miR-19b-3p, hsa-miR-1246					1	0.000176229
	hsa-miR-19b-3p, hsa-miR-92a-3p					1	0.000176229
	hsa-miR-200a-3p	69	0.0127935	43	0.0184778	3	0.000528686
	hsa-miR-200a-5p	3	0.00055624	2	0.000859432
	hsa-miR-200b-3p	91	0.0168726	147	0.0631682	3	0.000528686
	hsa-miR-200b-5p	2	0.000370827	2	0.000859432
	hsa-miR-200c-3p	252	0.0467242	3	0.00128915	13	0.00229097
	hsa-miR-200c-5p	1	0.000185413
	hsa-miR-203a	68	0.0126081	3	0.00128915	5	0.000881144
	hsa-miR-204-5p					1	0.000176229
	hsa-miR-205-5p	7	0.00129789			1828	0.322146
	hsa-miR-20a-3p	9	0.00166872	6	0.0025783	10	0.00176229
	hsa-miR-20a-5p	2652	0.491716	15846	6.80928	8776	1.54658
	hsa-miR-20b-5p	66	0.0122373			10	0.00176229
	hsa-miR-21-3p	142	0.0263287	506	0.217436	639	0.11261
	hsa-miR-21-5p	165001	30.5934	410832	176.541	549001	96.7497
	hsa-miR-21-5p, hsa-let-7i-5p					2	0.000352457
	hsa-miR-21-5p, hsa-miR-146b-5p					10	0.00176229
	hsa-miR-21-5p, hsa-miR-150-5p	1	0.000185413
	hsa-miR-21-5p, hsa-miR-155-5p	1	0.000185413			21	0.0037008
	hsa-miR-21-5p, hsa-miR-181a-5p					1	0.000176229
	hsa-miR-21-5p, hsa-miR-191-5p					2	0.000352457
	hsa-miR-21-5p, hsa-miR-22-3p	13	0.00241037			43	0.00757783
	hsa-miR-21-5p, hsa-miR-24-3p					1	0.000176229
	hsa-miR-21-5p, hsa-miR-30c-5p					1	0.000176229
	hsa-miR-21-5p, hsa-miR-330-5p					1	0.000176229
	hsa-miR-21-5p, hsa-miR-342-3p					1	0.000176229
	hsa-miR-21-5p, hsa-miR-92a-3p					1	0.000176229
	hsa-miR-210-3p	46	0.00852901	856	0.367837	2656	0.468063
	hsa-miR-210-5p			7	0.00300801	10	0.00176229
	hsa-miR-2110	59	0.0109394	18	0.00773489	5	0.000881144
	hsa-miR-2116-3p	1	0.000185413
	hsa-miR-212-3p	4	0.000741653	2	0.000859432	5	0.000881144
	hsa-miR-212-5p	20	0.00370827	2	0.000859432	9	0.00158606
	hsa-miR-215-3p					1	0.000176229
	hsa-miR-215-5p	11	0.00203955			112	0.0197376
	hsa-miR-216a-5p					1	0.000176229
	hsa-miR-216b-5p					6	0.00105737
	hsa-miR-217					2	0.000352457
	hsa-miR-218-5p	1	0.000185413			1	0.000176229
	hsa-miR-219a-1-3p	4	0.000741653	4	0.00171886	2	0.000352457
	hsa-miR-219a-5p	3	0.00055624			3	0.000528686
	hsa-miR-219b-3p	1	0.000185413
	hsa-miR-219b-5p					2	0.000352457
	hsa-miR-22-3p	7436	1.37873	335	0.143955	2414	0.425416
	hsa-miR-22-5p	89	0.0165018	1	0.000429716	6	0.00105737
	hsa-miR-221-3p	1071	0.198578	1162	0.49933	2088	0.367966
	hsa-miR-221-5p	255	0.0472804	148	0.063598	161	0.0283728
	hsa-miR-222-3p	2927	0.542705	5031	2.1619	1872	0.3299
	hsa-miR-222-3p, hsa-miR-150-5p	2	0.000370827
	hsa-miR-222-3p, hsa-miR-155-5p					1	0.000176229
	hsa-miR-222-3p, hsa-miR-423-3p	1	0.000185413			1	0.000176229
	hsa-miR-222-5p	3	0.00055624	2	0.000859432
	hsa-miR-223-3p	276	0.0511741	3	0.00128915	1	0.000176229
	hsa-miR-223-3p, hsa-miR-146a-5p	1	0.000185413
	hsa-miR-223-5p	260	0.0482075	3	0.00128915	1	0.000176229
	hsa-miR-224-5p	18	0.00333744
	hsa-miR-2277-3p	2	0.000370827			3	0.000528686
	hsa-miR-2277-5p	7	0.00129789	4	0.00171886	2	0.000352457
	hsa-miR-2355-3p	4	0.000741653	1	0.000429716	1	0.000176229
	hsa-miR-2355-5p	1	0.000185413			1	0.000176229
	hsa-miR-23a-3p	4497	0.833804	508	0.218296	766	0.134991
	hsa-miR-23a-3p, hsa-miR-183-5p					1	0.000176229
	hsa-miR-23a-3p, hsa-miR-23b-3p	1506	0.279232	29	0.0124618	184	0.0324261
	hsa-miR-23a-3p, hsa-miR-34a-5p					1	0.000176229
	hsa-miR-23a-5p	3	0.00055624	6	0.0025783
	hsa-miR-23b-3p	299	0.0554386	36	0.0154698	1460	0.257294
	hsa-miR-23b-5p	2	0.000370827	1	0.000429716	10	0.00176229
	hsa-miR-24-1-5p					9	0.00158606
	hsa-miR-24-2-5p	77	0.0142768	36	0.0154698	51	0.00898766
	hsa-miR-24-3p	9888	1.83337	2915	1.25262	7158	1.26145
	hsa-miR-24-3p, hsa-let-7i-5p	1	0.000185413
	hsa-miR-24-3p, hsa-miR-146b-5p	1	0.000185413
	hsa-miR-24-3p, hsa-miR-4291					1	0.000176229
	hsa-miR-2467-5p	1	0.000185413	1	0.000429716	3	0.000528686
	hsa-miR-25-3p	3822	0.70865	2353	1.01112	1740	0.306638
	hsa-miR-25-5p	32	0.00593323	124	0.0532848	1	0.000176229
	hsa-miR-26a-2-3p	17	0.00315203	4	0.00171886	8	0.00140983
	hsa-miR-26a-5p	122785	22.766	3859	1.65827	12455	2.19493
	hsa-miR-26a-5p, hsa-let-7g-5p	1	0.000185413
	hsa-miR-26a-5p, hsa-let-7i-5p	1	0.000185413
	hsa-miR-26a-5p, hsa-miR-103a-3p	1	0.000185413
	hsa-miR-26a-5p, hsa-miR-146a-5p	1	0.000185413
	hsa-miR-26a-5p, hsa-miR-146b-5p	2	0.000370827
	hsa-miR-26a-5p, hsa-miR-15b-5p	1	0.000185413			1	0.000176229
	hsa-miR-26a-5p, hsa-miR-28-3p	1	0.000185413
	hsa-miR-26b-3p	78	0.0144622	19	0.0081646	30	0.00528686
	hsa-miR-26b-5p	25217	4.67557	1151	0.494603	2677	0.471764
	hsa-miR-26b-5p, hsa-miR-26b-3p					1	0.000176229
	hsa-miR-26b-5p, hsa-miR-92a-3p	1	0.000185413
	hsa-miR-27a-3p	20575	3.81488	5538	2.37977	6902	1.21633
	hsa-miR-27a-3p, hsa-miR-27b-3p	539	0.0999378	378	0.162433	365	0.0643235
	hsa-miR-27a-5p	509	0.0943754	182	0.0782083	169	0.0297827
	hsa-miR-27b-3p	2440	0.452409	602	0.258689	33710	5.94067
	hsa-miR-27b-3p, hsa-miR-142-3p					1	0.000176229
	hsa-miR-27b-5p	4	0.000741653	1	0.000429716	95	0.0167417
	hsa-miR-28-3p	2026	0.375647	244	0.104851	200	0.0352457
	hsa-miR-28-3p, hsa-miR-146b-5p	5	0.000927067
	hsa-miR-28-5p	1861	0.345054	102	0.043831	181	0.0318974
	hsa-miR-28-5p, hsa-miR-146b-5p					1	0.000176229
	hsa-miR-296-3p	8	0.00148331	30	0.0128915	30	0.00528686
	hsa-miR-296-5p	7	0.00129789	23	0.00988347	27	0.00475818
	hsa-miR-29a-3p	9884	1.83263	4049	1.73992	5492	0.967848
	hsa-miR-29a-3p, hsa-miR-155-5p					2	0.000352457
	hsa-miR-29a-5p	5	0.000927067	2	0.000859432	12	0.00211474
	hsa-miR-29b-1-5p	4	0.000741653	11	0.00472687	7	0.0012336
	hsa-miR-29b-2-5p	16	0.00296661	1	0.000429716	5	0.000881144
	hsa-miR-29b-3p	1358	0.251791	104	0.0446905	300	0.0528686
	hsa-miR-29c-3p	220	0.0407909	3	0.00128915	27	0.00475818
	hsa-miR-29c-5p	37	0.00686029	1	0.000429716	6	0.00105737
	hsa-miR-301a-3p	3	0.00055624	3	0.00128915	30	0.00528686
	hsa-miR-301a-5p	11	0.00203955	12	0.00515659	30	0.00528686
	hsa-miR-301b	4	0.000741653	10	0.00429716	33	0.00581555
	hsa-miR-302d-3p					1	0.000176229
	hsa-miR-3064-5p	2	0.000370827
	hsa-miR-3065-3p	1	0.000185413
	hsa-miR-3065-5p					1	0.000176229
	hsa-miR-3074-5p	1	0.000185413	3	0.00128915
	hsa-miR-30a-3p	5	0.000927067	1	0.000429716
	hsa-miR-30a-5p	79	0.0146477	16	0.00687545	40	0.00704915
	hsa-miR-30b-3p	20	0.00370827	2	0.000859432
	hsa-miR-30b-5p	757	0.140358	33	0.0141806	93	0.0163893
	hsa-miR-30b-5p, hsa-miR-155-5p					1	0.000176229
	hsa-miR-30c-1-3p	16	0.00296661	14	0.00601602	10	0.00176229
	hsa-miR-30c-5p	4119	0.763718	2565	1.10222	2999	0.52851
	hsa-miR-30c-5p, hsa-let-7g-5p	2	0.000370827
	hsa-miR-30c-5p, hsa-miR-23b-3p					1	0.000176229
	hsa-miR-30c-5p, hsa-miR-30b-5p	14	0.00259579	3	0.00128915	1	0.000176229
	hsa-miR-30d-3p	73	0.0135352	5	0.00214858	13	0.00229097
	hsa-miR-30d-5p	22209	4.11785	4464	1.91825	5351	0.943
	hsa-miR-30d-5p, hsa-miR-150-5p	2	0.000370827
	hsa-miR-30d-5p, hsa-miR-155-5p					2	0.000352457
	hsa-miR-30e-3p	1202	0.222867	450	0.193372	411	0.07243
	hsa-miR-30e-5p	11583	2.14764	9135	3.92545	12113	2.13466
	hsa-miR-31-5p	70	0.0129789	43	0.0184778	2	0.000352457
	hsa-miR-31-5p, hsa-miR-146b-5p	1	0.000185413
	hsa-miR-3116	1	0.000185413
	hsa-miR-3121-3p			1	0.000429716
	hsa-miR-3124-5p			3	0.00128915
	hsa-miR-3127-3p	1	0.000185413	1	0.000429716
	hsa-miR-3127-5p	1	0.000185413	1	0.000429716	2	0.000352457
	hsa-miR-3130-5p	1	0.000185413
	hsa-miR-3133			1	0.000429716
	hsa-miR-3134	1	0.000185413			1	0.000176229
	hsa-miR-3135a	1	0.000185413	1	0.000429716
	hsa-miR-3136-5p					2	0.000352457
	hsa-miR-3138					1	0.000176229
	hsa-miR-3140-3p	2	0.000370827			2	0.000352457
	hsa-miR-3143	1	0.000185413	5	0.00214858	10	0.00176229
	hsa-miR-3146					1	0.000176229
	hsa-miR-3149	1	0.000185413			2	0.000352457
	hsa-miR-3150a-5p	1	0.000185413	1	0.000429716
	hsa-miR-3150b-3p	2	0.000370827
	hsa-miR-3157-3p	4	0.000741653	1	0.000429716	2	0.000352457
	hsa-miR-3157-5p	1	0.000185413			2	0.000352457
	hsa-miR-3158-3p	8	0.00148331	2	0.000859432	8	0.00140983
	hsa-miR-3159	1	0.000185413			1	0.000176229
	hsa-miR-3165	1	0.000185413
	hsa-miR-3168	1	0.000185413	1	0.000429716
	hsa-miR-3173-5p	6	0.00111248	5	0.00214858	1	0.000176229
	hsa-miR-3174	2	0.000370827
	hsa-miR-3176	4	0.000741653			4	0.000704915
	hsa-miR-3177-3p	4	0.000741653	3	0.00128915	3	0.000528686
	hsa-miR-3179	2	0.000370827	1	0.000429716	2	0.000352457
	hsa-miR-3180			9	0.00386744
	hsa-miR-3180-3p, hsa-miR-3180			9	0.00386744	1	0.000176229
	hsa-miR-3180-5p			2	0.000859432
	hsa-miR-3187-3p			1	0.000429716	3	0.000528686
	hsa-miR-3187-5p					1	0.000176229
	hsa-miR-3188	1	0.000185413	1	0.000429716	1	0.000176229
	hsa-miR-3191-3p			1	0.000429716
	hsa-miR-3194-5p	3	0.00055624			2	0.000352457
	hsa-miR-3195	1	0.000185413
	hsa-miR-3198	1	0.000185413
	hsa-miR-3199			1	0.000429716
	hsa-miR-32-3p	43	0.00797277	5	0.00214858	3	0.000528686
	hsa-miR-32-5p	270	0.0500616	31	0.0133212	215	0.0378892
	hsa-miR-3200-3p	3	0.00055624			21	0.0037008
	hsa-miR-3200-5p					1	0.000176229
	hsa-miR-3202	1	0.000185413
	hsa-miR-320a	2330	0.432013	1588	0.682389	1811	0.31915
	hsa-miR-320a, hsa-miR-320b	66	0.0122373	77	0.0330881	37	0.00652046
	hsa-miR-320a, hsa-miR-320b, hsa-miR-320c	6	0.00111248	17	0.00730517	4	0.000704915
	hsa-miR-320a, hsa-miR-320b, hsa-miR-320c, hsa-miR-320d	16	0.00296661	23	0.00988347	24	0.00422949
	hsa-miR-320b	46	0.00852901	24	0.0103132	17	0.00299589
	hsa-miR-320c	28	0.00519157	22	0.00945375	20	0.00352457
	hsa-miR-320d	10	0.00185413	2	0.000859432	4	0.000704915
	hsa-miR-320e	2	0.000370827	1	0.000429716	2	0.000352457
	hsa-miR-324-3p	67	0.0124227	21	0.00902403	42	0.00740161
	hsa-miR-324-5p	30	0.0055624	2	0.000859432	37	0.00652046
	hsa-miR-326	47	0.00871443			16	0.00281966
	hsa-miR-328-3p	116	0.0215079	67	0.028791	61	0.01075
	hsa-miR-329-3p	3	0.00055624
	hsa-miR-330-3p	137	0.0254016	90	0.0386744	229	0.0403564
	hsa-miR-330-5p	97	0.0179851	63	0.0270721	238	0.0419424
	hsa-miR-331-3p	63	0.011681	17	0.00730517	92	0.016213
	hsa-miR-331-5p	8	0.00148331	2	0.000859432	7	0.0012336
	hsa-miR-335-3p	73	0.0135352
	hsa-miR-335-5p	36	0.00667488
	hsa-miR-338-3p	6	0.00111248
	hsa-miR-338-5p	15	0.0027812
	hsa-miR-339-3p	354	0.0656363	31	0.0133212	94	0.0165655
	hsa-miR-339-5p	518	0.0960441	62	0.0266424	257	0.0452908
	hsa-miR-33a-3p	3	0.00055624			2	0.000352457
	hsa-miR-33a-5p	16	0.00296661	8	0.00343773	44	0.00775406
	hsa-miR-33b-3p	7	0.00129789	1	0.000429716	1	0.000176229
	hsa-miR-33b-5p			1	0.000429716	1	0.000176229
	hsa-miR-340-3p	169	0.0313349	24	0.0103132
	hsa-miR-340-5p	2341	0.434053	340	0.146103	1	0.000176229
	hsa-miR-342-3p	2732	0.506549	38	0.0163292	599	0.105561
	hsa-miR-342-5p	553	0.102534	25	0.0107429	37	0.00652046
	hsa-miR-345-3p					1	0.000176229
	hsa-miR-345-5p	148	0.0274412	54	0.0232047	189	0.0333072
	hsa-miR-34a-3p					2	0.000352457
	hsa-miR-34a-5p	14	0.00259579	5	0.00214858	814	0.14345
	hsa-miR-34a-5p, hsa-miR-23b-3p					1	0.000176229
	hsa-miR-34a-5p, hsa-miR-4284					1	0.000176229
	hsa-miR-34c-3p	1	0.000185413
	hsa-miR-34c-5p	6	0.00111248	6	0.0025783	15	0.00264343
	hsa-miR-3591-3p			2	0.000859432
	hsa-miR-3605-3p	7	0.00129789	3	0.00128915	1	0.000176229
	hsa-miR-3605-5p			1	0.000429716	4	0.000704915
	hsa-miR-3607-3p	2686	0.49802	130	0.0558631	475	0.0837086
	hsa-miR-3607-5p	117	0.0216934	8	0.00343773	28	0.0049344
	hsa-miR-3607-5p, hsa-miR-3607-3p	236	0.0437575	7	0.00300801	63	0.0111024
	hsa-miR-3609	13	0.00241037	5	0.00214858	2	0.000352457
	hsa-miR-361-3p	1535	0.284609	242	0.103991	533	0.0939299
	hsa-miR-361-5p	358	0.066378	110	0.0472687	135	0.0237909
	hsa-miR-3610			1	0.000429716	1	0.000176229
	hsa-miR-3611	3	0.00055624			1	0.000176229
	hsa-miR-3613-3p			1	0.000429716
	hsa-miR-3613-5p	160	0.0296661	5	0.00214858	39	0.00687292
	hsa-miR-3614-3p	1	0.000185413
	hsa-miR-3614-5p	3	0.00055624
	hsa-miR-3615	649	0.120333	406	0.174465	880	0.155081
	hsa-miR-362-3p					1	0.000176229
	hsa-miR-362-5p	65	0.0120519	27	0.0116023	87	0.0153319
	hsa-miR-3620-3p					3	0.000528686
	hsa-miR-3620-5p					1	0.000176229
	hsa-miR-363-3p	877	0.162608	1	0.000429716	54	0.00951635
	hsa-miR-363-5p	2	0.000370827
	hsa-miR-3651	40	0.00741653	22	0.00945375	36	0.00634423
	hsa-miR-3653	1830	0.339306	45	0.0193372	217	0.0382416
	hsa-miR-3656	5	0.000927067	2	0.000859432
	hsa-miR-365a-3p, hsa-miR-365b-3p	1	0.000185413			26	0.00458195
	hsa-miR-365a-5p	1	0.000185413			6	0.00105737
	hsa-miR-3661			2	0.000859432	1	0.000176229
	hsa-miR-3662	1	0.000185413			2	0.000352457
	hsa-miR-3667-3p	1	0.000185413			1	0.000176229
	hsa-miR-3667-5p	2	0.000370827
	hsa-miR-3677-3p					3	0.000528686
	hsa-miR-3678-5p			1	0.000429716	1	0.000176229
	hsa-miR-3679-3p					1	0.000176229
	hsa-miR-3679-5p	2	0.000370827
	hsa-miR-3680-5p			1	0.000429716
	hsa-miR-3681-5p					3	0.000528686
	hsa-miR-3687	20	0.00370827	1	0.000429716
	hsa-miR-3688-3p	1	0.000185413	1	0.000429716	4	0.000704915
	hsa-miR-369-3p	4	0.000741653
	hsa-miR-3690	6	0.00111248
	hsa-miR-3691-3p			1	0.000429716
	hsa-miR-3691-5p			3	0.00128915
	hsa-miR-370-3p	24	0.00444992
	hsa-miR-374a-3p	269	0.0498762	16	0.00687545	63	0.0111024
	hsa-miR-374a-5p	266	0.04932	22	0.00945375	62	0.0109262
	hsa-miR-374b-3p	41	0.00760195	2	0.000859432	9	0.00158606
	hsa-miR-374b-5p	899	0.166687	115	0.0494173	527	0.0928725
	hsa-miR-374b-5p, hsa-miR-374c-5p	1	0.000185413			3	0.000528686
	hsa-miR-375					3	0.000528686
	hsa-miR-376a-3p	1	0.000185413
	hsa-miR-378a-3p	5310	0.984545	1490	0.640277	3454	0.608694
	hsa-miR-378a-3p, hsa-miR-378c	145	0.0268849	79	0.0339476	139	0.0244958
	hsa-miR-378a-3p, hsa-miR-378d, hsa-miR-378c	179	0.033189	134	0.0575819	96	0.016918
	hsa-miR-378a-5p	38	0.00704571	6	0.0025783	33	0.00581555
	hsa-miR-378b	3	0.00055624	1	0.000429716	1	0.000176229
	hsa-miR-378c	82	0.0152039	20	0.00859432	94	0.0165655
	hsa-miR-378d	13	0.00241037	7	0.00300801	14	0.0024672
	hsa-miR-378e	24	0.00444992	5	0.00214858	25	0.00440572
	hsa-miR-378f	30	0.0055624	4	0.00171886	18	0.00317212
	hsa-miR-378g	32	0.00593323	8	0.00343773	17	0.00299589
	hsa-miR-378i	2	0.000370827	1	0.000429716	4	0.000704915
	hsa-miR-379-5p	17	0.00315203
	hsa-miR-381-3p	12	0.00222496
	hsa-miR-382-5p	1	0.000185413
	hsa-miR-3909	9	0.00166872	5	0.00214858	14	0.0024672
	hsa-miR-3910	2	0.000370827
	hsa-miR-3911	1	0.000185413
	hsa-miR-3912-3p	28	0.00519157	10	0.00429716	16	0.00281966
	hsa-miR-3913-5p	5	0.000927067	4	0.00171886	2	0.000352457
	hsa-miR-3916	2	0.000370827	3	0.00128915	3	0.000528686
	hsa-miR-3917			2	0.000859432
	hsa-miR-3918	1	0.000185413
	hsa-miR-3928-3p	4	0.000741653	6	0.0025783	1	0.000176229
	hsa-miR-3934-5p	29	0.00537699	12	0.00515659	11	0.00193852
	hsa-miR-3938					9	0.00158606
	hsa-miR-3939	1	0.000185413
	hsa-miR-3940-3p	8	0.00148331	23	0.00988347	7	0.0012336
	hsa-miR-3940-5p			1	0.000429716	3	0.000528686
	hsa-miR-3944-3p			1	0.000429716	1	0.000176229
	hsa-miR-409-3p	11	0.00203955
	hsa-miR-410-3p	1	0.000185413
	hsa-miR-411-3p	3	0.00055624
	hsa-miR-411-5p	6	0.00111248
	hsa-miR-421	35	0.00648947	12	0.00515659	55	0.00969258
	hsa-miR-423-3p	11013	2.04196	8038	3.45406	6766	1.19236
	hsa-miR-423-5p	2651	0.491531	3544	1.52291	815	0.143626
	hsa-miR-424-3p	32	0.00593323	110	0.0472687	40	0.00704915
	hsa-miR-424-5p	11	0.00203955	16	0.00687545	46	0.00810652
	hsa-miR-425-3p	27	0.00500616	1	0.000429716	33	0.00581555
	hsa-miR-425-5p	534	0.0990107	256	0.110007	1500	0.264343
	hsa-miR-4284	380	0.0704571	558	0.239781	1237	0.217995
	hsa-miR-4286	27	0.00500616			18	0.00317212
	hsa-miR-429	7	0.00129789	8	0.00343773	1	0.000176229
	hsa-miR-4306	1	0.000185413
	hsa-miR-4318	1	0.000185413
	hsa-miR-432-5p	1	0.000185413
	hsa-miR-4323	31	0.00574781	3	0.00128915	4	0.000704915
	hsa-miR-4326	10	0.00185413	22	0.00945375	59	0.0103975
	hsa-miR-433-3p	2	0.000370827
	hsa-miR-4417					1	0.000176229
	hsa-miR-4423-5p					2	0.000352457
	hsa-miR-4425			18	0.00773489	25	0.00440572
	hsa-miR-4426	7	0.00129789	1	0.000429716
	hsa-miR-4430			1	0.000429716
	hsa-miR-4431					39	0.00687292
	hsa-miR-4433b-5p	6	0.00111248
	hsa-miR-4434					1	0.000176229
	hsa-miR-4435			1	0.000429716	1	0.000176229
	hsa-miR-4437			2	0.000859432
	hsa-miR-4440	1	0.000185413	3	0.00128915
	hsa-miR-4443	51	0.00945608	16	0.00687545	4	0.000704915
	hsa-miR-4444	3	0.00055624	3	0.00128915
	hsa-miR-4446-3p	3	0.00055624	1	0.000429716
	hsa-miR-4448	10	0.00185413
	hsa-miR-4449			1	0.000429716	8	0.00140983
	hsa-miR-4454					12	0.00211474
	hsa-miR-4461	1	0.000185413	11	0.00472687	15	0.00264343
	hsa-miR-4463	1	0.000185413	6	0.0025783
	hsa-miR-4465			1	0.000429716
	hsa-miR-4466			1	0.000429716	5	0.000881144
	hsa-miR-4467	3	0.00055624	1	0.000429716
	hsa-miR-4470					1	0.000176229
	hsa-miR-4473	8	0.00148331	7	0.00300801	27	0.00475818
	hsa-miR-4474-3p	3	0.00055624	1	0.000429716	7	0.0012336
	hsa-miR-4475			1	0.000429716
	hsa-miR-4476			2	0.000859432
	hsa-miR-4477b	1	0.000185413			6	0.00105737
	hsa-miR-4478					1	0.000176229
	hsa-miR-4479	1	0.000185413			1	0.000176229
	hsa-miR-4482-3p	3	0.00055624			1	0.000176229
	hsa-miR-4482-5p	1	0.000185413
	hsa-miR-4484	2	0.000370827
	hsa-miR-4485	4	0.000741653	3	0.00128915	29	0.00511063
	hsa-miR-4488	258	0.0478366	12	0.00515659	9	0.00158606
	hsa-miR-4492			2	0.000859432
	hsa-miR-4492, hsa-miR-4508			3	0.00128915	1	0.000176229
	hsa-miR-4493			18	0.00773489	12	0.00211474
	hsa-miR-4497	1	0.000185413
	hsa-miR-4498			2	0.000859432	2	0.000352457
	hsa-miR-449a			4	0.00171886	9	0.00158606
	hsa-miR-449b-5p			2	0.000859432	1	0.000176229
	hsa-miR-449c-5p			3	0.00128915	13	0.00229097
	hsa-miR-4504	2	0.000370827			1	0.000176229
	hsa-miR-4508	1	0.000185413	1	0.000429716
	hsa-miR-450a-2-3p			2	0.000859432	1	0.000176229
	hsa-miR-450a-5p	43	0.00797277	116	0.049847	127	0.022381
	hsa-miR-450b-5p	14	0.00259579	27	0.0116023	71	0.0125122
	hsa-miR-4511	3	0.00055624	1	0.000429716	2	0.000352457
	hsa-miR-4512	1	0.000185413
	hsa-miR-4515			1	0.000429716
	hsa-miR-4516	9	0.00166872
	hsa-miR-4517	1	0.000185413	6	0.0025783
	hsa-miR-4518			6	0.0025783	4	0.000704915
	hsa-miR-451a	20	0.00370827			1	0.000176229
	hsa-miR-4521	14	0.00259579	64	0.0275018	112	0.0197376
	hsa-miR-4532	7	0.00129789	5	0.00214858
	hsa-miR-4536-5p	1	0.000185413
	hsa-miR-454-3p	84	0.0155747	50	0.0214858	138	0.0243196
	hsa-miR-454-3p, hsa-miR-4284					1	0.000176229
	hsa-miR-454-5p	11	0.00203955	17	0.00730517	21	0.0037008
	hsa-miR-455-3p	1	0.000185413			4	0.000704915
	hsa-miR-455-5p	2	0.000370827	1	0.000429716	35	0.00616801
	hsa-miR-4632-3p					1	0.000176229
	hsa-miR-4638-3p					2	0.000352457
	hsa-miR-4638-5p	2	0.000370827
	hsa-miR-4639-3p					1	0.000176229
	hsa-miR-4639-5p					4	0.000704915
	hsa-miR-4645-3p	1	0.000185413	2	0.000859432
	hsa-miR-4646-3p			1	0.000429716
	hsa-miR-4659a-3p	1	0.000185413	1	0.000429716
	hsa-miR-4659a-5p	1	0.000185413
	hsa-miR-4660	1	0.000185413
	hsa-miR-4661-5p	2	0.000370827	2	0.000859432
	hsa-miR-4662a-3p			1	0.000429716
	hsa-miR-4662a-5p	1	0.000185413	12	0.00515659	1	0.000176229
	hsa-miR-4664-3p	1	0.000185413
	hsa-miR-4665-5p	2	0.000370827
	hsa-miR-4666a-5p					1	0.000176229
	hsa-miR-4667-3p	1	0.000185413
	hsa-miR-4668-5p	1	0.000185413
	hsa-miR-4670-5p			11	0.00472687	1	0.000176229
	hsa-miR-4671-3p			12	0.00515659	47	0.00828275
	hsa-miR-4671-5p			3	0.00128915	16	0.00281966
	hsa-miR-4673			1	0.000429716
	hsa-miR-4674	1	0.000185413
	hsa-miR-4676-3p			1	0.000429716
	hsa-miR-4677-3p	7	0.00129789	7	0.00300801	4	0.000704915
	hsa-miR-4680-5p	1	0.000185413
	hsa-miR-4685-3p	4	0.000741653			1	0.000176229
	hsa-miR-4687-3p			1	0.000429716	1	0.000176229
	hsa-miR-4688					1	0.000176229
	hsa-miR-4690-3p	2	0.000370827			5	0.000881144
	hsa-miR-4707-5p					1	0.000176229
	hsa-miR-4709-5p	3	0.00055624
	hsa-miR-4714-3p	1	0.000185413
	hsa-miR-4717-3p	1	0.000185413
	hsa-miR-4719			1	0.000429716
	hsa-miR-4721	1	0.000185413
	hsa-miR-4723-3p					1	0.000176229
	hsa-miR-4726-5p	1	0.000185413			1	0.000176229
	hsa-miR-4727-3p	1	0.000185413
	hsa-miR-4732-3p	1	0.000185413
	hsa-miR-4734					1	0.000176229
	hsa-miR-4738-3p	1	0.000185413
	hsa-miR-4742-3p	1	0.000185413	2	0.000859432	2	0.000352457
	hsa-miR-4746-5p	7	0.00129789	7	0.00300801	6	0.00105737
	hsa-miR-4747-5p			3	0.00128915
	hsa-miR-4748			1	0.000429716
	hsa-miR-4749-5p	1	0.000185413
	hsa-miR-4753-3p	1	0.000185413
	hsa-miR-4755-5p	4	0.000741653
	hsa-miR-4757-3p	1	0.000185413
	hsa-miR-4761-5p					1	0.000176229
	hsa-miR-4762-3p					2	0.000352457
	hsa-miR-4765	1	0.000185413
	hsa-miR-4772-3p	72	0.0133498
	hsa-miR-4772-5p	66	0.0122373			2	0.000352457
	hsa-miR-4775	2	0.000370827
	hsa-miR-4777-3p	2	0.000370827
	hsa-miR-4781-3p	3	0.00055624			1	0.000176229
	hsa-miR-4787-3p	2	0.000370827			1	0.000176229
	hsa-miR-4791	1	0.000185413			1	0.000176229
	hsa-miR-4795-3p	3	0.00055624
	hsa-miR-4795-5p	1	0.000185413
	hsa-miR-4796-3p	1	0.000185413			1	0.000176229
	hsa-miR-4796-5p	5	0.000927067
	hsa-miR-4797-3p	1	0.000185413			1	0.000176229
	hsa-miR-4797-5p			1	0.000429716
	hsa-miR-4800-3p	1	0.000185413
	hsa-miR-484	1179	0.218602	409	0.175754	736	0.129704
	hsa-miR-485-3p	5	0.000927067
	hsa-miR-485-5p	1	0.000185413
	hsa-miR-486-3p	11	0.00203955	1	0.000429716	1	0.000176229
	hsa-miR-486-5p	190	0.0352285	4	0.00171886	15	0.00264343
	hsa-miR-487b-3p	3	0.00055624
	hsa-miR-490-3p					1	0.000176229
	hsa-miR-491-5p	1	0.000185413
	hsa-miR-493-3p	6	0.00111248
	hsa-miR-493-5p	9	0.00166872
	hsa-miR-494-3p	8	0.00148331
	hsa-miR-495-3p	3	0.00055624
	hsa-miR-4999-3p			1	0.000429716
	hsa-miR-4999-5p	4	0.000741653	4	0.00171886
	hsa-miR-499a-5p	72	0.0133498	22	0.00945375	19	0.00334835
	hsa-miR-5000-3p	3	0.00055624	1	0.000429716	1	0.000176229
	hsa-miR-5001-3p	5	0.000927067	2	0.000859432	6	0.00105737
	hsa-miR-5001-5p	2	0.000370827	1	0.000429716	1	0.000176229
	hsa-miR-5006-3p	2	0.000370827
	hsa-miR-5009-5p					1	0.000176229
	hsa-miR-500a-3p	52	0.00964149	12	0.00515659	43	0.00757783
	hsa-miR-500a-3p, hsa-miR-502-3p	3	0.00055624	3	0.00128915	5	0.000881144
	hsa-miR-500a-5p, hsa-miR-500b-5p	11	0.00203955	2	0.000859432	11	0.00193852
	hsa-miR-500b-3p	2	0.000370827			1	0.000176229
	hsa-miR-500b-5p			1	0.000429716	1	0.000176229
	hsa-miR-501-3p	90	0.0166872	35	0.0150401	39	0.00687292
	hsa-miR-501-5p	10	0.00185413	3	0.00128915	10	0.00176229
	hsa-miR-5010-3p	1	0.000185413	18	0.00773489	42	0.00740161
	hsa-miR-502-3p	54	0.0100123	33	0.0141806	57	0.010045
	hsa-miR-502-5p	4	0.000741653	1	0.000429716	6	0.00105737
	hsa-miR-503-3p			1	0.000429716
	hsa-miR-503-5p	10	0.00185413	31	0.0133212	65	0.0114549
	hsa-miR-505-3p	49	0.00908525	13	0.00558631	40	0.00704915
	hsa-miR-505-5p	11	0.00203955	9	0.00386744	5	0.000881144
	hsa-miR-506-3p					1	0.000176229
	hsa-miR-508-3p	19	0.00352285			3	0.000528686
	hsa-miR-509-3-5p	22	0.00407909			4	0.000704915
	hsa-miR-509-3p	8	0.00148331
	hsa-miR-509-5p	4	0.000741653			2	0.000352457
	hsa-miR-5090					1	0.000176229
	hsa-miR-5091			1	0.000429716	2	0.000352457
	hsa-miR-5094					2	0.000352457
	hsa-miR-5096					1	0.000176229
	hsa-miR-511-3p	1	0.000185413
	hsa-miR-511-5p	5	0.000927067
	hsa-miR-513a-5p	2	0.000370827	5	0.00214858
	hsa-miR-513b-5p	1	0.000185413
	hsa-miR-513c-5p	2	0.000370827	34	0.0146103
	hsa-miR-514a-3p	76	0.0140914			14	0.0024672
	hsa-miR-514a-5p	2	0.000370827			2	0.000352457
	hsa-miR-5188	1	0.000185413
	hsa-miR-5189-3p	1	0.000185413
	hsa-miR-5189-5p			1	0.000429716
	hsa-miR-5193	1	0.000185413
	hsa-miR-5196-3p	5	0.000927067	5	0.00214858
	hsa-miR-532-3p	12	0.00222496	6	0.0025783	32	0.00563932
	hsa-miR-532-5p	2046	0.379356	470	0.201966	1641	0.289191
	hsa-miR-539-3p	1	0.000185413
	hsa-miR-542-3p	4	0.000741653	10	0.00429716	48	0.00845898
	hsa-miR-542-5p					1	0.000176229
	hsa-miR-543	7	0.00129789
	hsa-miR-544b					3	0.000528686
	hsa-miR-548a-3p	2	0.000370827	1	0.000429716	7	0.0012336
	hsa-miR-548ab					1	0.000176229
	hsa-miR-548ac	1	0.000185413			1	0.000176229
	hsa-miR-548ag	1	0.000185413
	hsa-miR-548ah-3p, hsa-miR-548am-3p					1	0.000176229
	hsa-miR-548ah-3p, hsa-miR-548av-3p	1	0.000185413			1	0.000176229
	hsa-miR-548ak					1	0.000176229
	hsa-miR-548al	1	0.000185413
	hsa-miR-548am-3p					1	0.000176229
	hsa-miR-548an	2	0.000370827
	hsa-miR-548ap-3p			1	0.000429716
	hsa-miR-548ap-5p	3	0.00055624	1	0.000429716
	hsa-miR-548aq-3p	1	0.000185413			5	0.000881144
	hsa-miR-548ar-3p	3	0.00055624
	hsa-miR-548av-3p			1	0.000429716
	hsa-miR-548av-5p	8	0.00148331	10	0.00429716	24	0.00422949
	hsa-miR-548ay-3p	1	0.000185413			1	0.000176229
	hsa-miR-548ay-5p	1	0.000185413	1	0.000429716
	hsa-miR-548b-3p	1	0.000185413
	hsa-miR-548c-5p, hsa-miR-548o-5p, hsa-miR-548am-5p, hsa-miR-548au-5p	2	0.000370827
	hsa-miR-548d-5p, hsa-miR-548ay-5p			2	0.000859432	2	0.000352457
	hsa-miR-548e-3p	31	0.00574781	10	0.00429716	10	0.00176229
	hsa-miR-548f-3p	5	0.000927067	3	0.00128915	3	0.000528686
	hsa-miR-548h-3p, hsa-miR-548z			1	0.000429716	1	0.000176229
	hsa-miR-548h-5p					1	0.000176229
	hsa-miR-548j-5p, hsa-miR-548ap-5p	15	0.0027812	4	0.00171886
	hsa-miR-548k, hsa-miR-548av-5p	39	0.00723112	15	0.00644574	37	0.00652046
	hsa-miR-548l					1	0.000176229
	hsa-miR-548n	2	0.000370827	3	0.00128915
	hsa-miR-548o-3p	36	0.00667488	5	0.00214858	12	0.00211474
	hsa-miR-548o-3p, hsa-miR-548av-3p	21	0.00389368	6	0.0025783	12	0.00211474
	hsa-miR-548q	1	0.000185413
	hsa-miR-548t-3p, hsa-miR-548aa, hsa-miR-548ap-3p			2	0.000859432
	hsa-miR-548t-5p	1	0.000185413
	hsa-miR-548u	2	0.000370827	2	0.000859432	9	0.00158606
	hsa-miR-548w	3	0.00055624
	hsa-miR-548x-3p					2	0.000352457
	hsa-miR-550a-3-5p			3	0.00128915	1	0.000176229
	hsa-miR-550a-3p	1	0.000185413	1	0.000429716
	hsa-miR-550a-5p	3	0.00055624
	hsa-miR-550a-5p, hsa-miR-550a-3-5p	1	0.000185413	3	0.00128915
	hsa-miR-551b-3p	1	0.000185413			2	0.000352457
	hsa-miR-551b-5p					2	0.000352457
	hsa-miR-5581-3p	1	0.000185413
	hsa-miR-5582-3p					1	0.000176229
	hsa-miR-5585-3p	1	0.000185413
	hsa-miR-5588-3p	2	0.000370827
	hsa-miR-5588-5p	1	0.000185413
	hsa-miR-5683			1	0.000429716
	hsa-miR-5690	3	0.00055624
	hsa-miR-5695			1	0.000429716
	hsa-miR-5696			1	0.000429716
	hsa-miR-570-3p					1	0.000176229
	hsa-miR-5701	10	0.00185413	1	0.000429716	1	0.000176229
	hsa-miR-573			1	0.000429716
	hsa-miR-574-3p	14	0.00259579
	hsa-miR-574-5p	8	0.00148331
	hsa-miR-576-3p	46	0.00852901	11	0.00472687	36	0.00634423
	hsa-miR-576-5p	69	0.0127935	5	0.00214858	18	0.00317212
	hsa-miR-577	1	0.000185413
	hsa-miR-579-3p	2	0.000370827	3	0.00128915	1	0.000176229
	hsa-miR-579-5p	4	0.000741653	5	0.00214858
	hsa-miR-580-3p	6	0.00111248	4	0.00171886
	hsa-miR-580-5p					1	0.000176229
	hsa-miR-582-3p	4	0.000741653			50	0.00881144
	hsa-miR-582-5p	2	0.000370827			2	0.000352457
	hsa-miR-584-5p	13	0.00241037
	hsa-miR-589-3p	1	0.000185413
	hsa-miR-589-5p	71	0.0131643	46	0.0197669	39	0.00687292
	hsa-miR-590-3p	102	0.0189122	11	0.00472687	49	0.00863521
	hsa-miR-597-5p	1	0.000185413	2	0.000859432
	hsa-miR-598-3p	111	0.0205809	1	0.000429716	35	0.00616801
	hsa-miR-6087	43	0.00797277	18	0.00773489	54	0.00951635
	hsa-miR-612	1	0.000185413
	hsa-miR-615-3p	3	0.00055624	5	0.00214858	69	0.0121598
	hsa-miR-616-3p	1	0.000185413	1	0.000429716
	hsa-miR-616-5p	2	0.000370827
	hsa-miR-618	1	0.000185413
	hsa-miR-619-5p	1	0.000185413			1	0.000176229
	hsa-miR-624-5p					5	0.000881144
	hsa-miR-625-3p	73	0.0135352	176	0.07563	309	0.0544547
	hsa-miR-625-5p	15	0.0027812	26	0.0111726	29	0.00511063
	hsa-miR-627-3p	3	0.00055624			2	0.000352457
	hsa-miR-627-5p	2	0.000370827	1	0.000429716
	hsa-miR-628-3p	5	0.000927067	1	0.000429716	1	0.000176229
	hsa-miR-628-5p	8	0.00148331	5	0.00214858	6	0.00105737
	hsa-miR-629-3p	2	0.000370827	1	0.000429716	2	0.000352457
	hsa-miR-629-5p	300	0.055624	217	0.0932483	97	0.0170942
	hsa-miR-641	6	0.00111248	9	0.00386744	13	0.00229097
	hsa-miR-642a-3p	16	0.00296661	2	0.000859432	8	0.00140983
	hsa-miR-642a-3p, hsa-miR-642b-3p			1	0.000429716
	hsa-miR-642a-5p	42	0.00778736	3	0.00128915	1	0.000176229
	hsa-miR-6501-3p	1	0.000185413
	hsa-miR-6501-5p	20	0.00370827	1	0.000429716	2	0.000352457
	hsa-miR-6503-3p	13	0.00241037
	hsa-miR-6503-5p	1	0.000185413
	hsa-miR-6505-3p			1	0.000429716	7	0.0012336
	hsa-miR-6505-5p					2	0.000352457
	hsa-miR-6509-5p					1	0.000176229
	hsa-miR-651-5p	87	0.016131
	hsa-miR-6511a-3p			1	0.000429716
	hsa-miR-6511a-5p					1	0.000176229
	hsa-miR-6511b-3p					2	0.000352457
	hsa-miR-6513-3p	12	0.00222496			1	0.000176229
	hsa-miR-6513-5p	1	0.000185413
	hsa-miR-6514-3p					1	0.000176229
	hsa-miR-6514-5p			1	0.000429716
	hsa-miR-6515-3p			4	0.00171886	6	0.00105737
	hsa-miR-6515-5p	4	0.000741653	2	0.000859432	2	0.000352457
	hsa-miR-6516-3p	5	0.000927067	4	0.00171886	33	0.00581555
	hsa-miR-6516-5p					24	0.00422949
	hsa-miR-6516-5p, hsa-miR-6516-3p			2	0.000859432	34	0.00599178
	hsa-miR-652-3p	490	0.0908525	103	0.0442607	286	0.0504014
	hsa-miR-652-3p, hsa-miR-6087					1	0.000176229
	hsa-miR-652-5p	1	0.000185413	1	0.000429716
	hsa-miR-654-3p	11	0.00203955
	hsa-miR-654-5p	1	0.000185413
	hsa-miR-656-3p	1	0.000185413
	hsa-miR-659-5p	2	0.000370827	2	0.000859432	7	0.0012336
	hsa-miR-660-3p					3	0.000528686
	hsa-miR-660-5p	286	0.0530282	66	0.0283612	262	0.0461719
	hsa-miR-663b	2	0.000370827	1	0.000429716
	hsa-miR-664a-3p	41	0.00760195	11	0.00472687	27	0.00475818
	hsa-miR-664a-5p	34	0.00630405	7	0.00300801	15	0.00264343
	hsa-miR-664a-5p, hsa-miR-664a-3p	4	0.000741653	2	0.000859432	3	0.000528686
	hsa-miR-664b-3p	11	0.00203955	1	0.000429716	14	0.0024672
	hsa-miR-664b-5p	4	0.000741653			2	0.000352457
	hsa-miR-664b-5p, hsa-miR-664b-3p	41	0.00760195	2	0.000859432	11	0.00193852
	hsa-miR-671-3p	85	0.0157601	40	0.0171886	51	0.00898766
	hsa-miR-671-5p	119	0.0220642	55	0.0236344	319	0.056217
	hsa-miR-6715b-3p	1	0.000185413
	hsa-miR-6718-5p	5	0.000927067
	hsa-miR-6721-5p	1	0.000185413	2	0.000859432
	hsa-miR-6724-5p	11	0.00203955
	hsa-miR-6726-3p	1	0.000185413
	hsa-miR-6726-5p	1	0.000185413
	hsa-miR-6727-3p					1	0.000176229
	hsa-miR-6729-3p					3	0.000528686
	hsa-miR-6729-5p					3	0.000528686
	hsa-miR-6731-3p	8	0.00148331	1	0.000429716	1	0.000176229
	hsa-miR-6731-5p	1	0.000185413
	hsa-miR-6733-3p	1	0.000185413
	hsa-miR-6733-5p			1	0.000429716
	hsa-miR-6734-3p	1	0.000185413			2	0.000352457
	hsa-miR-6737-3p					2	0.000352457
	hsa-miR-6738-3p			1	0.000429716
	hsa-miR-6739-3p	1	0.000185413	3	0.00128915	6	0.00105737
	hsa-miR-6740-3p	2	0.000370827			1	0.000176229
	hsa-miR-6741-3p	4	0.000741653			2	0.000352457
	hsa-miR-6741-5p			1	0.000429716
	hsa-miR-6742-3p					1	0.000176229
	hsa-miR-6747-3p	9	0.00166872	19	0.0081646	6	0.00105737
	hsa-miR-6748-3p	2	0.000370827			1	0.000176229
	hsa-miR-6750-5p					1	0.000176229
	hsa-miR-6751-3p					1	0.000176229
	hsa-miR-6752-3p			1	0.000429716
	hsa-miR-6753-3p					2	0.000352457
	hsa-miR-6754-3p			1	0.000429716
	hsa-miR-6755-5p	1	0.000185413			1	0.000176229
	hsa-miR-6758-3p			1	0.000429716	2	0.000352457
	hsa-miR-676-3p	2	0.000370827
	hsa-miR-6762-5p	1	0.000185413	1	0.000429716
	hsa-miR-6763-3p	1	0.000185413
	hsa-miR-6763-5p	1	0.000185413
	hsa-miR-6764-5p			1	0.000429716
	hsa-miR-6766-3p					1	0.000176229
	hsa-miR-6767-5p	1	0.000185413	1	0.000429716
	hsa-miR-6769a-5p					1	0.000176229
	hsa-miR-6769b-3p	3	0.00055624			2	0.000352457
	hsa-miR-6770-3p	1	0.000185413
	hsa-miR-6771-5p	1	0.000185413
	hsa-miR-6774-3p	8	0.00148331
	hsa-miR-6774-5p	3	0.00055624
	hsa-miR-6777-3p			2	0.000859432	1	0.000176229
	hsa-miR-6780a-3p	1	0.000185413
	hsa-miR-6780a-5p, hsa-miR-6780a-3p					1	0.000176229
	hsa-miR-6780b-3p	7	0.00129789			5	0.000881144
	hsa-miR-6782-3p	3	0.00055624
	hsa-miR-6783-3p					2	0.000352457
	hsa-miR-6786-3p	1	0.000185413
	hsa-miR-6789-3p			1	0.000429716	1	0.000176229
	hsa-miR-6791-3p	1	0.000185413			2	0.000352457
	hsa-miR-6796-3p					1	0.000176229
	hsa-miR-6797-3p			1	0.000429716	1	0.000176229
	hsa-miR-6797-5p					1	0.000176229
	hsa-miR-6798-3p			2	0.000859432	4	0.000704915
	hsa-miR-6802-3p	4	0.000741653			1	0.000176229
	hsa-miR-6803-3p	7	0.00129789			4	0.000704915
	hsa-miR-6804-3p					1	0.000176229
	hsa-miR-6805-3p					1	0.000176229
	hsa-miR-6805-5p	1	0.000185413			1	0.000176229
	hsa-miR-6806-3p	1	0.000185413			1	0.000176229
	hsa-miR-6807-3p					1	0.000176229
	hsa-miR-6807-5p			1	0.000429716
	hsa-miR-6808-3p	1	0.000185413
	hsa-miR-6812-3p	1	0.000185413			2	0.000352457
	hsa-miR-6813-5p	1	0.000185413
	hsa-miR-6817-3p					1	0.000176229
	hsa-miR-6818-3p	1	0.000185413			2	0.000352457
	hsa-miR-6819-3p	1	0.000185413	1	0.000429716
	hsa-miR-6821-5p			1	0.000429716
	hsa-miR-6824-3p					1	0.000176229
	hsa-miR-6826-3p			1	0.000429716
	hsa-miR-6832-3p					2	0.000352457
	hsa-miR-6833-3p	8	0.00148331	3	0.00128915
	hsa-miR-6834-5p					1	0.000176229
	hsa-miR-6837-3p	2	0.000370827
	hsa-miR-6837-5p	1	0.000185413
	hsa-miR-6838-5p	1	0.000185413
	hsa-miR-6839-5p					1	0.000176229
	hsa-miR-6842-3p	57	0.0105686	6	0.0025783	20	0.00352457
	hsa-miR-6842-5p	2	0.000370827
	hsa-miR-6844					1	0.000176229
	hsa-miR-6847-5p					1	0.000176229
	hsa-miR-6850-5p					1	0.000176229
	hsa-miR-6851-3p	1	0.000185413
	hsa-miR-6852-3p					1	0.000176229
	hsa-miR-6852-5p	2	0.000370827			1	0.000176229
	hsa-miR-6853-3p	1	0.000185413			2	0.000352457
	hsa-miR-6855-3p	3	0.00055624			1	0.000176229
	hsa-miR-6857-3p					1	0.000176229
	hsa-miR-6858-5p	1	0.000185413
	hsa-miR-6859-5p					3	0.000528686
	hsa-miR-6861-3p					1	0.000176229
	hsa-miR-6864-5p					1	0.000176229
	hsa-miR-6866-3p					1	0.000176229
	hsa-miR-6866-5p	6	0.00111248	3	0.00128915	1	0.000176229
	hsa-miR-6868-3p	3	0.00055624	1	0.000429716	2	0.000352457
	hsa-miR-6871-3p					1	0.000176229
	hsa-miR-6873-3p	5	0.000927067			1	0.000176229
	hsa-miR-6878-5p					1	0.000176229
	hsa-miR-6880-5p					1	0.000176229
	hsa-miR-6882-5p	2	0.000370827			1	0.000176229
	hsa-miR-6883-3p					2	0.000352457
	hsa-miR-6884-5p	1	0.000185413
	hsa-miR-6892-3p					1	0.000176229
	hsa-miR-6892-5p			2	0.000859432	1	0.000176229
	hsa-miR-6894-3p	4	0.000741653	1	0.000429716
	hsa-miR-6895-3p					1	0.000176229
	hsa-miR-7-1-3p	23	0.00426451	5	0.00214858	13	0.00229097
	hsa-miR-7-5p	4227	0.783742	4395	1.8886	4381	0.772058
	hsa-miR-708-3p	8	0.00148331
	hsa-miR-708-5p	6	0.00111248
	hsa-miR-7109-5p					1	0.000176229
	hsa-miR-7110-3p	1	0.000185413
	hsa-miR-7111-3p					1	0.000176229
	hsa-miR-7112-3p			2	0.000859432
	hsa-miR-7113-3p			1	0.000429716
	hsa-miR-7114-5p					1	0.000176229
	hsa-miR-7161-3p	1	0.000185413
	hsa-miR-744-3p					6	0.00105737
	hsa-miR-744-5p	696	0.129048	275	0.118172	948	0.167065
	hsa-miR-758-3p	1	0.000185413
	hsa-miR-760	14	0.00259579	7	0.00300801	2	0.000352457
	hsa-miR-7641	17	0.00315203	6	0.0025783	53	0.00934012
	hsa-miR-765			1	0.000429716
	hsa-miR-766-3p	77	0.0142768	10	0.00429716	34	0.00599178
	hsa-miR-766-5p	10	0.00185413	3	0.00128915	6	0.00105737
	hsa-miR-766-5p, hsa-miR-766-3p	1	0.000185413
	hsa-miR-769-3p	2	0.000370827	1	0.000429716	2	0.000352457
	hsa-miR-769-5p	430	0.0797277	407	0.174894	558	0.0983356
	hsa-miR-7704			1	0.000429716	4	0.000704915
	hsa-miR-7705	4	0.000741653			2	0.000352457
	hsa-miR-7706	16	0.00296661	5	0.00214858	27	0.00475818
	hsa-miR-7846-3p	1	0.000185413	1	0.000429716	1	0.000176229
	hsa-miR-7848-3p	3	0.00055624
	hsa-miR-7851-3p	2	0.000370827			1	0.000176229
	hsa-miR-7854-3p	2	0.000370827
	hsa-miR-7974	4	0.000741653	12	0.00515659	9	0.00158606
	hsa-miR-7976	12	0.00222496	3	0.00128915	3	0.000528686
	hsa-miR-7977					1	0.000176229
	hsa-miR-873-3p					1	0.000176229
	hsa-miR-873-5p	7	0.00129789
	hsa-miR-874-3p	112	0.0207663	93	0.0399636	50	0.00881144
	hsa-miR-874-5p	1	0.000185413
	hsa-miR-877-3p	2	0.000370827	7	0.00300801	29	0.00511063
	hsa-miR-877-5p	4	0.000741653	3	0.00128915	8	0.00140983
	hsa-miR-885-5p	1	0.000185413
	hsa-miR-887-3p					20	0.00352457
	hsa-miR-887-5p					2	0.000352457
	hsa-miR-888-5p					25	0.00440572
	hsa-miR-889-3p	3	0.00055624
	hsa-miR-891a-5p			2	0.000859432	80	0.0140983
	hsa-miR-891b					2	0.000352457
	hsa-miR-892a					27	0.00475818
	hsa-miR-892b					10	0.00176229
	hsa-miR-892c-3p					3	0.000528686
	hsa-miR-9-3p	8	0.00148331	21	0.00902403	1	0.000176229
	hsa-miR-9-5p	345	0.0639676	329	0.141377	113	0.0199138
	hsa-miR-92a-1-5p	25	0.00463533	132	0.0567225	8	0.00140983
	hsa-miR-92a-3p	18676	3.46278	71605	30.7698	24358	4.29258
	hsa-miR-92a-3p, hsa-miR-106b-5p	1	0.000185413			2	0.000352457
	hsa-miR-92a-3p, hsa-miR-146b-5p	1	0.000185413			1	0.000176229
	hsa-miR-92a-3p, hsa-miR-150-5p	3	0.00055624
	hsa-miR-92a-3p, hsa-miR-155-5p					1	0.000176229
	hsa-miR-92a-3p, hsa-miR-454-3p	1	0.000185413
	hsa-miR-92a-3p, hsa-miR-93-5p					1	0.000176229
	hsa-miR-92b-3p	61	0.0113102	310	0.133212	219	0.0385941
	hsa-miR-92b-5p			25	0.0107429	11	0.00193852
	hsa-miR-93-3p	9	0.00166872	14	0.00601602	39	0.00687292
	hsa-miR-93-5p	632	0.117181	824	0.354086	1586	0.279499
	hsa-miR-933	2	0.000370827			1	0.000176229
	hsa-miR-937-3p	2	0.000370827			6	0.00105737
	hsa-miR-939-5p	1	0.000185413
	hsa-miR-940					3	0.000528686
	hsa-miR-941	293	0.0543261	31	0.0133212	131	0.023086
	hsa-miR-942-3p	1	0.000185413	4	0.00171886	2	0.000352457
	hsa-miR-942-5p	20	0.00370827	54	0.0232047	22	0.00387703
	hsa-miR-944	2	0.000370827			11	0.00193852
	hsa-miR-95-3p	275	0.0509887	5	0.00214858	5	0.000881144
	hsa-miR-95-5p	1	0.000185413
	hsa-miR-96-5p	1	0.000185413			62	0.0109262
	hsa-miR-98-3p			3	0.00128915	15	0.00264343
	hsa-miR-98-5p	465	0.0862172	624	0.268143	2002	0.35281
	hsa-miR-99a-5p	374	0.0693446	9	0.00386744	221	0.0389465
	hsa-miR-99b-3p	26	0.00482075
	hsa-miR-99b-5p	1523	0.282385			15	0.00264343
